# Supplementary material for: Hydroquinone Exposure Worsens Rheumatoid Arthritis through the Activation of the Aryl Hydrocarbon Receptor and Interleukin-17 Pathways
Source: Antioxidants (Basel). 2021 Jun 7;10(6):929. doi: 10.3390/antiox10060929 (PMC8229175; doi:10.3390/antiox10060929)
Supplement: Supplementary file 1 [file antioxidants-10-00929-s001.zip]

Archive with 1 entries (1 files):
- antioxidants-1170438-supplementary.pdf
